# Supplementary material for: Anti-Inflammatory Pathways Modulated by Microbial Polysaccharides from Euganean Thermal Muds in Zebrafish
Source: Antioxidants (Basel). 2025 Jul 17;14(7):878. doi: 10.3390/antiox14070878 (PMC12292280; doi:10.3390/antiox14070878)
Supplement: Supplementary file 1 [file antioxidants-14-00878-s001.zip]

Archive with 1 entries (1 files):
- antioxidants-3713515-supplementary.pdf
